# Supplementary material for: The burden of ischemic stroke in Eastern Europe from 1990 to 2021
Source: BMC Neurol. 2025 Feb 22;25:74. doi: 10.1186/s12883-025-04081-z (PMC11846382; doi:10.1186/s12883-025-04081-z)
Supplement: Supplementary file 2 — Supplementary Material 2 [file 12883_2025_4081_MOESM2_ESM.zip]

Archive with 11 entries (10 files):
- Supplementary Table 1-10/
- Supplementary Table 1-10/Supplementary Table 1.docx
- Supplementary Table 1-10/Supplementary Table 10.docx
- Supplementary Table 1-10/Supplementary Table 2.docx
- Supplementary Table 1-10/Supplementary Table 3.docx
- Supplementary Table 1-10/Supplementary Table 4.docx
- Supplementary Table 1-10/Supplementary Table 5.docx
- Supplementary Table 1-10/Supplementary Table 6.docx
- Supplementary Table 1-10/Supplementary Table 7.docx
- Supplementary Table 1-10/Supplementary Table 8.docx
- Supplementary Table 1-10/Supplementary Table 9.docx
